# Supplementary material for: A Reaction-Based Optical Fingerprinting Strategy for the Recognition of Fat-Soluble Samples: Discrimination of Motor Oils
Source: Sensors (Basel). 2023 Sep 6;23(18):7682. doi: 10.3390/s23187682 (PMC10535383; doi:10.3390/s23187682)
Supplement: Supplementary file 1 [file sensors-23-07682-s001.zip]

Archive with 1 entries (1 files):
- sensors-2556968-supplementary.pdf
